# Supplementary material for: Eltanexor Effectively Reduces Viability of Glioblastoma and Glioblastoma Stem-Like Cells at Nano-Molar Concentrations and Sensitizes to Radiotherapy and Temozolomide
Source: Biomedicines. 2022 Aug 31;10(9):2145. doi: 10.3390/biomedicines10092145 (PMC9496210; doi:10.3390/biomedicines10092145)
Supplement: Supplementary file 1 [file biomedicines-10-02145-s001.zip]

Archive with 1 entries (1 files):
- biomedicines-1898050-supplementary second proof.pdf
